# Supplementary material for: Vincamine Modulates the Effect of Pantoprazole in Renal Ischemia/Reperfusion Injury by Attenuating MAPK and Apoptosis Signaling Pathways
Source: Molecules. 2022 Feb 18;27(4):1383. doi: 10.3390/molecules27041383 (PMC8879001; doi:10.3390/molecules27041383)
Supplement: Supplementary file 1 [file molecules-27-01383-s001.zip]

Archive with 1 entries (1 files):
- molecules-1579298-supplementary.pdf
